# Supplementary material for: Miltefosine inhibits Chikungunya virus replication in human primary dermal fibroblasts
Source: F1000Res. 2018 Jan 4;7:9. [Version 1] doi: 10.12688/f1000research.13242.1 (PMC5795271; doi:10.12688/f1000research.13242.1)
Supplement: Raw data underlying the results presented [file f1000research-7-14366-s0000.tgz]

Archive with 1 entries (1 files):
- 63fcc1ac-93f2-4dbe-8d88-182192ef6b00_Rawdataset.zip
