# Supplementary material for: Miltefosine inhibits Chikungunya virus replication in human primary dermal fibroblasts
Source: F1000Res. 2018 Jan 4;7:9. [Version 1] doi: 10.12688/f1000research.13242.1 (PMC5795271; doi:10.12688/f1000research.13242.1)
Supplement: Supplementary file 2 [file f1000research-7-14366-s0001.tgz]

Archive with 1 entries (1 files):
- 2bb36364-ec90-4370-936b-8a63509c89a8.pdf
